# Supplementary material for: Novel 3-Methyl-1,6-Diazaphenothiazine as an Anticancer Agent—Synthesis, Structure, and In Vitro Anticancer Evaluation
Source: Molecules. 2025 Jun 27;30(13):2779. doi: 10.3390/molecules30132779 (PMC12250835; doi:10.3390/molecules30132779)
Supplement: Supplementary file 1 [file molecules-30-02779-s001.zip]

Archive with 1 entries (1 files):
- molecules-3703540-supplementary.pdf
